# Supplementary material for: Optic Neuritis: The Influence of Gene Polymorphisms and Serum Levels of STAT4 (rs10181656, rs7574865, rs7601754, rs10168266)
Source: J Clin Med. 2023 Dec 19;13(1):10. doi: 10.3390/jcm13010010 (PMC10779575; doi:10.3390/jcm13010010)
Supplement: Supplementary file 1 [file jcm-13-00010-s001.zip]

Archive with 1 entries (1 files):
- jcm-2704674-supplementary.pdf
